# Supplementary material for: Exploring the influencing factors of the pathologic complete response in estrogen receptor-positive, HER2-negative breast cancer after neoadjuvant chemotherapy: a retrospective study
Source: World J Surg Oncol. 2022 Jan 29;20:27. doi: 10.1186/s12957-022-02492-7 (PMC8800274; doi:10.1186/s12957-022-02492-7)
Supplement: Supplementary file 1 — Additional file 1. [file 12957_2022_2492_MOESM1_ESM.xlsx]

## Sheet: Sheet3
ID	age	BMI	menstruation	方案	laterity	PLR	NLR	FBG	T	blood	CN	ER	PR	P53	ki-67	grade	P53	NODE-	BREAST-	overall pcr
1	2	1	0	1	1	1	2	2	2	2	1	3	0	1	1	2	1	0	0	0
2	2	1	0	1	1	2	2	2	2	2	1	5	1	1	2	2	1	0	0	0
3	2	1	0	2	1	2	1	2	1	1	0	2	0	1	1	2	1	1	0	0
4	2	2	0	1	1	2	2	2	2	2	0	5	2	1	2	2	1	0	0	0
5	2	1	0	1	2	1	1	2	1	1	1	5	2	1	3	2	1	0	0	0
6	2	1	1	1	2	2	2	2	2	1	0	5	2	1	4	2	1	0	0	0
7	2	1	0	1	2	2	2	2	2	2	1	2	1	1	3	2	1	0	1	0
10	1	2	1	1	1	2	2	2	2	2	1	3	1	1	2	3	1	1	1	1
12	2	2	0	1	1	1	2	2	2	2	0	3	0	1	3	3	1	1	0	0
13	2	1	0	1	2	1	2	1	2	2	1	5	2	0	1	2	0	0	0	0
14	2	2	0	1	1	1	2	2	2	2	0	5	2	1	2	2	1	0	1	0
15	2	1	1	1	1	1	2	1	2	2	0	4	2	0	1	2	0	0	0	0
18	2	1	0	1	2	2	2	1	2	1	0	5	2	1	2	3	1	1	0	0
20	2	1	1	1	1	2	1	2	2	2	0	5	2	0	1	2	0	0	0	0
21	2	2	1	1	2	2	2	2	3	2	0	5	2	1	2	2	1	0	0	0
24	2	1	0	1	2	1	2	2	2	1	0	5	2	1	1	2	1	1	0	0
25	2	2	0	1	2	2	2	2	3	2	1	5	0	1	1	2	1	0	1	0
26	1	1	1	1	1	2	2	1	2	2	1	5	2	1	2	2	1	0	0	0
27	2	1	0	1	1	2	2	2	2	2	0	4	2	1	3	2	1	1	0	0
28	1	2	1	1	1	2	2	2	2	2	0	5	2	1	2	2	1	0	0	0
30	1	2	1	1	1	1	2	2	2	2	1	3	2	1	2	2	1	1	0	0
31	1	1	1	1	1	1	1	2	2	1	1	5	2	1	2	2	1	0	0	0
33	1	2	1	1	1	2	2	2	2	2	1	1	0	1	1	2	1	0	0	0
36	2	1	0	1	1	2	2	2	3	2	1	5	2	1	4	2	1	1	0	0
39	2	1	1	1	2	2	2	2	2	1	0	5	2	1	1	1	1	0	0	0
40	2	1	1	1	2	2	2	1	2	2	1	1	0	1	3	2	1	0	1	0
42	2	1	1	1	2	1	1	2	2	2	0	5	2	1	2	2	1	0	0	0
44	2	2	1	1	2	1	2	2	2	1	0	5	2	1	1	2	1	0	0	0
45	1	1	1	1	2	1	1	2	2	2	1	5	2	0	3	2	0	0	0	0
46	2	1	1	1	2	2	2	2	3	2	0	5	2	1	1	2	1	1	0	0
47	1	1	1	1	2	2	2	2	2	1	0	3	2	1	2	3	1	1	1	1
48	2	2	1	1	1	2	2	2	2	1	1	4	2	1	3	2	1	0	0	0
49	1	1	1	1	1	2	2	1	2	2	1	3	1	1	1	2	1	0	0	0
52	2	2	0	1	2	1	2	2	2	2	1	5	2	0	2	2	0	1	0	0
53	2	2	0	1	1	2	2	2	2	2	1	5	2	1	2	2	1	0	0	0
54	1	1	1	2	1	2	2	2	2	2	0	4	0	0	2	2	0	0	0	0
56	2	1	0	1	1	2	1	2	2	2	0	5	2	1	4	2	1	1	1	1
57	1	2	0	1	2	2	1	1	2	1	0	4	2	0	2	2	0	1	0	0
58	2	2	0	1	1	2	2	2	2	1	1	4	1	1	3	2	1	0	0	0
59	2	1	1	1	2	2	2	2	2	1	1	5	1	0	2	2	0	0	0	0
60	2	2	0	1	2	2	2	2	2	2	1	5	0	0	3	2	0	0	1	0
63	2	2	0	1	1	1	2	2	2	1	0	5	2	1	1	2	1	1	0	0
64	2	1	0	1	2	2	1	2	2	2	1	5	1	1	2	2	1	0	0	0
65	1	1	1	1	2	2	2	2	2	2	1	5	2	1	2	2	1	0	0	0
66	2	2	0	1	1	2	1	2	2	2	1	3	0	1	4	3	1	1	1	1
70	2	2	0	1	2	1	1	2	2	2	0	5	2	0	2	2	0	0	0	0
71	1	1	1	1	1	2	2	2	2	2	0	5	2	0	1	2	0	0	0	0
72	2	1	0	1	1	2	2	2	2	1	0	5	2	0	2	2	0	0	0	0
73	1	2	1	1	2	2	2	2	2	2	0	5	2	0	2	2	0	1	1	1
75	2	2	0	1	2	2	1	2	2	2	0	2	2	1	4	2	1	0	1	0
76	1	1	1	1	2	2	2	2	2	2	1	5	2	1	2	3	1	0	0	0
77	2	1	1	1	2	2	2	2	3	2	0	2	0	1	4	2	1	0	0	0
78	2	1	1	1	1	2	2	1	2	2	1	5	0	1	3	2	1	0	0	0
80	2	1	1	1	2	1	2	2	2	2	1	4	2	1	2	2	1	0	0	0
81	2	2	0	1	2	2	2	2	2	2	1	5	2	1	1	2	1	0	0	0
83	2	2	1	1	1	2	2	2	2	2	0	5	2	1	1	2	1	0	0	0
84	2	2	1	1	1	2	2	2	2	2	0	5	2	1	2	2	1	1	0	0
85	2	2	0	1	1	2	2	2	2	1	0	4	2	1	3	2	1	0	0	0
86	1	1	1	1	2	2	2	2	2	1	1	4	0	1	2	2	1	1	1	1
87	2	1	0	1	1	2	2	1	1	2	0	5	2	1	2	2	1	1	0	0
88	2	1	1	1	1	2	1	2	2	2	1	4	0	0	1	2	0	0	0	0
89	2	2	1	1	1	1	1	2	3	1	0	4	2	0	2	2	0	0	0	0
90	1	1	1	1	1	2	2	2	2	2	1	4	1	1	3	2	1	0	1	0
91	2	2	0	1	1	1	2	2	2	2	0	3	2	0	2	2	0	0	0	0
94	2	2	1	1	2	2	2	1	1	1	0	5	2	1	1	2	1	0	0	0
97	1	2	1	1	2	1	2	1	2	2	0	3	2	1	3	2	1	1	0	0
98	1	1	1	1	2	2	2	2	2	2	0	4	2	1	1	2	1	1	0	0
100	2	2	1	1	2	1	1	1	2	1	1	3	2	1	2	2	1	0	0	0
101	2	2	0	1	1	1	2	2	2	2	0	5	0	0	2	2	0	1	0	0
104	2	2	0	1	2	1	1	2	2	1	0	5	0	1	1	2	1	0	0	0
105	2	2	0	1	1	2	2	2	2	1	1	5	0	0	2	2	0	0	0	0
106	2	2	0	1	1	2	2	2	3	2	1	5	2	0	1	2	0	0	0	0
107	2	2	1	1	2	1	2	2	2	1	0	4	2	1	2	2	1	0	0	0
109	1	2	1	1	2	2	2	2	2	2	0	4	2	1	2	2	1	0	0	0
110	2	2	0	1	2	1	1	2	2	1	1	5	0	1	1	2	1	0	0	0
112	2	1	1	1	1	2	2	1	2	2	0	5	0	1	4	2	1	0	0	0
116	1	2	1	1	1	2	2	2	2	1	1	5	2	1	2	2	1	1	0	0
118	2	1	0	1	1	2	2	2	1	2	1	5	2	1	1	2	1	0	0	0
119	2	2	0	1	2	2	2	2	2	1	1	5	2	1	2	2	1	0	0	0
120	2	1	0	1	2	2	2	2	2	1	0	5	0	1	1	2	1	0	0	0
121	2	2	0	1	1	1	1	2	2	2	1	5	0	1	2	2	1	0	0	0
122	2	1	0	1	2	1	2	2	2	2	0	5	1	1	2	2	1	1	0	0
123	2	1	1	1	1	2	2	2	2	1	0	4	1	1	1	2	1	1	1	1
127	1	1	1	1	1	2	1	2	2	2	0	4	0	1	1	2	1	1	0	0
128	1	1	1	1	2	1	2	1	2	2	1	5	2	1	4	2	1	1	0	0
129	1	1	1	1	1	2	2	2	2	2	0	5	2	0	1	2	0	1	0	0
130	2	2	1	1	2	2	2	2	2	2	0	5	2	1	2	1	1	0	0	0
131	1	1	1	1	1	1	1	1	2	1	1	5	2	1	4	2	1	1	0	0
132	2	1	1	1	2	1	1	2	1	1	1	5	2	1	1	2	1	0	0	0
133	1	1	1	1	2	1	1	2	3	2	0	5	0	0	2	2	0	1	1	1
135	2	1	0	1	2	1	2	2	3	2	1	4	2	1	3	2	1	1	0	0
137	2	1	0	1	1	2	2	2	3	2	1	5	0	1	1	2	1	0	0	0
138	1	1	1	1	2	1	2	2	2	2	0	4	2	0	2	2	0	0	0	0
139	1	1	1	1	2	2	1	2	1	1	1	3	2	1	1	2	1	1	1	1
141	2	1	0	1	2	2	1	2	2	2	0	5	2	1	3	1	1	1	1	1
143	1	2	1	1	1	2	2	2	3	2	1	5	2	1	2	3	1	0	1	0
145	2	1	0	1	2	1	1	2	1	2	1	5	1	1	3	3	1	0	0	0
146	2	2	0	1	1	1	1	2	3	2	1	5	2	1	1	2	1	1	0	0
148	1	2	1	1	1	1	2	2	2	2	1	5	2	1	3	2	1	1	0	0
149	1	2	1	1	1	2	1	1	1	1	0	2	0	0	2	2	0	1	0	0
150	2	2	1	1	1	1	2	1	3	2	1	3	1	1	2	2	1	1	1	1
152	2	1	0	1	1	1	1	2	2	1	1	3	0	1	3	2	1	1	1	1
154	2	2	1	1	2	1	2	2	1	1	0	3	2	0	2	2	0	0	0	0
155	2	2	1	1	1	2	2	2	2	1	0	4	2	1	1	2	1	0	0	0
156	2	2	0	1	1	2	2	2	3	2	1	5	2	1	2	2	1	0	0	0
157	2	1	0	2	1	1	1	2	3	2	0	5	0	1	1	2	1	0	0	0
160	2	1	0	1	2	1	1	2	3	1	1	4	2	0	1	2	0	0	0	0
162	2	1	0	1	2	1	1	2	2	2	0	4	2	1	1	2	1	0	0	0
164	1	1	1	2	2	2	2	2	2	2	0	5	1	1	2	2	1	0	0	0
165	1	2	1	1	2	2	2	2	1	1	0	3	2	0	2	2	0	0	0	0
166	2	2	1	1	1	1	2	2	2	1	0	4	2	1	1	2	1	0	0	0
167	1	2	1	1	2	1	2	2	1	1	1	2	0	0	3	3	0	1	1	1
169	1	1	1	2	1	2	1	2	2	2	1	2	2	1	2	2	1	0	0	0
171	2	2	0	1	2	1	1	2	3	2	0	5	0	1	2	2	1	1	0	0
172	2	2	0	1	1	1	1	2	2	1	0	4	2	1	2	2	1	0	0	0
173	2	1	1	1	1	2	2	2	2	2	1	1	1	0	1	2	0	0	0	0
174	2	2	0	1	2	1	2	2	1	1	0	5	2	1	2	1	1	1	0	0
175	2	2	0	1	1	1	2	2	3	2	0	1	1	1	1	2	1	0	0	0
176	1	1	1	1	2	2	2	1	2	1	0	4	2	1	2	2	1	0	0	0
180	1	1	1	1	2	1	1	1	3	1	1	5	1	1	4	2	1	0	0	0
181	1	1	1	1	2	2	2	1	2	2	1	1	0	1	2	3	1	0	0	0
184	2	2	0	1	1	2	2	2	2	2	0	3	0	1	1	1	1	1	0	0
187	1	1	1	1	1	2	2	2	2	2	1	4	2	1	1	2	1	0	0	0
188	1	2	1	1	2	2	2	2	2	1	0	2	0	1	4	2	1	1	0	0
189	2	2	1	2	2	2	2	2	2	1	1	4	2	1	2	2	1	1	1	1
190	1	1	1	1	1	2	1	1	2	2	0	4	2	1	1	2	1	0	0	0
191	2	1	1	1	1	1	1	2	2	1	0	2	2	1	1	2	1	1	0	0
192	1	1	1	1	1	2	2	2	2	2	1	4	2	1	1	2	1	0	0	0
193	2	2	1	1	1	2	1	2	2	1	0	4	2	1	3	2	1	1	1	1
194	2	2	0	1	2	2	2	2	2	2	1	1	2	1	2	3	1	1	1	1
195	2	2	1	1	2	1	1	1	2	2	1	4	2	1	3	2	1	0	0	0
196	1	1	1	1	2	2	2	2	2	2	0	4	2	0	1	2	0	1	0	0
197	2	2	0	1	1	1	1	2	2	2	1	1	2	0	1	2	0	0	0	0
198	1	1	1	1	1	1	1	1	2	2	1	5	2	0	1	2	0	0	0	0
199	2	2	0	1	1	1	2	2	2	1	0	4	2	0	1	2	0	1	0	0
204	2	2	0	1	2	1	1	2	1	2	1	4	1	1	1	3	1	0	1	0
205	1	1	1	1	1	2	2	2	1	2	1	5	2	0	1	2	0	0	0	0
206	2	1	0	1	1	2	1	2	2	1	1	4	2	0	1	2	0	0	0	0
210	2	1	0	1	1	1	1	2	2	2	1	5	2	1	2	2	1	0	1	1
212	2	1	1	1	1	1	2	2	2	2	0	1	0	1	4	3	1	1	1	1
213	2	1	0	1	2	1	2	2	2	2	1	5	0	1	2	2	1	0	0	0
214	2	1	1	1	2	2	2	1	2	2	1	5	2	1	1	2	1	0	0	0
215	2	2	1	1	1	1	2	2	2	2	1	5	2	1	1	2	1	1	0	0
217	2	1	1	1	2	2	2	2	1	1	0	5	2	0	2	2	0	0	0	0
219	2	2	1	1	1	1	1	2	2	1	0	5	1	0	3	2	0	1	1	1
220	2	2	0	1	2	1	1	2	2	2	0	5	2	1	3	2	1	1	0	0
222	2	2	0	1	2	1	1	2	2	2	0	4	0	0	1	2	0	0	0	0
223	2	1	0	1	2	1	1	1	1	1	0	3	1	1	1	2	1	0	0	0
224	2	2	0	1	1	1	2	2	2	1	1	5	2	0	1	2	0	0	0	0
225	1	2	0	1	1	2	2	2	2	2	1	3	0	1	3	3	1	0	1	0
228	2	1	1	1	2	2	1	1	2	2	0	5	2	1	3	2	1	1	0	0
229	2	2	0	1	2	2	2	2	3	1	0	1	0	1	1	2	1	1	0	0
231	2	2	1	1	1	2	1	1	1	1	0	5	2	1	3	2	1	1	1	1
235	2	2	1	1	1	2	2	2	1	1	0	1	1	1	1	2	1	1	1	1
237	2	2	1	1	2	2	2	2	2	2	0	5	2	1	2	2	1	1	0	0
239	1	1	1	1	2	1	2	2	1	1	0	2	0	1	4	3	1	1	0	0
240	1	1	1	1	1	2	2	2	3	2	1	5	0	1	2	2	1	0	0	0
243	2	2	1	1	2	2	2	2	1	1	0	1	0	1	2	2	1	1	0	0
244	2	2	1	1	2	2	2	2	2	1	0	2	0	1	2	2	1	1	0	0
245	1	1	1	1	2	1	2	2	2	2	0	4	2	1	3	2	1	1	0	0
249	2	1	1	1	1	2	2	2	2	2	0	5	2	1	2	2	1	1	0	0
251	1	1	1	1	1	1	2	2	2	2	0	1	0	1	2	3	1	1	0	0
253	1	1	1	1	2	1	2	1	3	2	0	5	2	1	2	2	1	0	0	0
254	2	2	1	1	1	2	2	2	2	1	1	5	2	1	1	2	1	0	0	0
255	2	2	0	1	1	1	2	2	3	2	0	5	0	1	2	2	1	1	0	0
257	1	1	1	1	2	1	2	2	1	1	1	4	0	1	3	2	1	0	0	0
260	2	2	0	1	2	2	2	2	2	2	0	5	2	1	3	1	1	0	0	0
261	1	2	1	1	2	2	2	2	3	2	1	5	2	1	1	2	1	0	0	0
263	1	2	1	1	2	2	2	2	3	2	1	5	1	1	3	2	1	1	0	0
264	1	1	1	1	1	2	2	2	2	1	0	4	1	0	3	2	0	1	1	1
265	1	2	1	1	1	1	2	2	2	2	0	3	2	1	1	2	1	0	0	0
267	2	2	1	1	1	2	2	2	2	2	1	4	2	1	1	2	1	0	0	0
268	2	2	0	1	2	2	1	2	2	2	1	5	1	0	1	2	0	0	0	0
269	2	2	0	1	2	1	1	2	2	2	1	5	0	0	2	2	0	0	0	0
270	1	1	1	1	2	2	2	2	2	2	0	5	2	1	4	2	1	1	0	0
272	2	2	1	1	2	2	2	2	3	2	1	5	2	1	3	2	1	0	0	0
273	1	1	1	1	2	2	2	2	2	2	1	4	1	0	4	3	0	1	0	0
278	2	2	1	1	2	2	2	2	2	2	1	3	1	1	2	2	1	1	1	1
279	2	2	0	1	1	1	2	2	2	2	1	5	2	0	2	2	0	0	0	0
281	2	1	1	1	1	2	2	2	2	1	1	4	2	1	1	2	1	0	0	0
282	1	1	1	1	2	1	1	2	2	2	0	4	2	1	1	1	1	0	0	0
284	1	1	1	1	2	2	2	2	2	2	0	3	2	1	2	2	1	0	0	0
286	1	1	1	1	1	1	1	2	2	1	1	3	0	0	2	3	0	0	0	0
287	1	1	1	1	2	2	2	2	2	2	1	3	1	0	1	2	0	0	0	0
289	2	1	0	1	2	1	2	2	1	1	0	5	1	0	1	2	0	1	0	0
290	2	2	0	1	1	1	1	2	1	1	0	5	0	1	2	2	1	0	0	0
291	2	1	0	1	1	1	2	2	2	2	1	5	2	1	2	2	1	0	0	0
292	2	1	0	1	1	2	2	2	3	2	1	5	0	1	1	2	1	0	0	0
294	2	2	0	1	2	1	1	2	3	2	0	5	2	1	2	1	1	1	0	0
295	1	1	1	1	2	2	1	1	2	2	1	1	1	1	2	2	1	0	0	0
296	1	2	0	1	2	2	2	1	3	2	1	4	2	1	2	2	1	0	0	0
297	2	2	0	1	2	1	2	2	2	1	1	5	0	1	2	2	1	0	0	0
298	2	2	0	1	2	1	2	2	2	2	0	5	2	1	1	2	1	0	0	0
300	2	1	1	1	2	2	2	2	2	1	1	3	1	1	1	2	1	0	0	0
301	1	2	1	1	2	1	2	1	2	1	1	4	2	1	1	2	1	0	0	0
302	1	2	1	1	1	1	1	2	2	2	0	5	1	1	2	3	1	1	0	0
303	2	1	0	1	1	2	1	2	2	2	1	5	2	0	2	2	0	0	0	0
304	2	1	1	1	1	1	1	2	3	2	0	4	2	0	1	2	0	0	0	0
305	2	1	1	2	2	2	2	2	2	2	0	2	2	1	1	2	1	0	0	0
306	2	2	1	1	2	1	1	1	1	2	1	4	0	0	1	2	0	0	0	0
309	2	1	0	2	2	1	1	2	2	1	0	3	2	0	1	3	0	0	0	0
312	2	2	0	1	1	2	2	2	1	1	1	4	2	0	1	2	0	0	0	0
314	2	2	1	1	1	2	2	1	2	2	0	4	0	1	1	2	1	0	0	0
315	2	1	1	1	2	2	2	2	2	1	0	4	2	1	1	3	1	0	0	0
316	1	1	1	1	1	2	2	2	1	2	1	5	1	1	1	2	1	0	0	0
317	2	2	1	1	2	1	2	2	2	2	1	4	2	1	1	2	1	0	0	0
318	2	1	0	1	2	2	2	2	1	2	0	5	0	0	1	2	0	0	0	0
319	2	2	0	1	1	2	1	2	2	1	0	4	2	1	1	2	1	0	0	0
320	2	2	0	1	1	2	1	2	2	1	1	1	0	1	2	2	1	0	0	0
322	2	2	0	1	2	2	2	2	1	1	1	5	0	1	2	2	1	0	0	0
323	2	1	0	1	2	2	1	2	2	2	1	4	0	1	2	2	1	0	0	0
324	2	1	0	1	1	1	2	2	2	2	0	5	1	0	1	1	0	1	0	0
327	1	1	1	1	2	1	2	2	2	2	1	3	0	1	2	2	1	1	0	0
329	2	2	1	1	1	2	2	2	3	2	0	4	2	1	3	3	1	1	0	0
332	2	1	0	1	1	1	1	2	2	2	1	5	2	0	2	2	0	1	0	0
333	2	1	1	1	2	1	1	2	2	1	0	5	2	0	1	2	0	1	0	0
334	2	1	0	2	2	1	1	2	2	1	1	2	1	1	2	2	1	1	1	1
337	1	1	1	1	2	2	1	2	3	2	0	5	1	1	3	2	1	1	1	1
339	2	1	1	1	2	2	1	2	2	2	1	5	0	0	1	2	0	0	0	0
340	1	1	1	2	1	1	2	2	2	2	1	5	1	1	1	2	1	0	0	0
341	1	2	1	2	1	2	2	1	3	1	1	5	2	1	2	2	1	0	0	0
343	2	2	0	2	1	1	1	2	2	2	0	5	2	1	2	1	1	1	0	0
344	1	2	1	1	1	2	2	1	2	1	0	2	2	1	1	2	1	1	0	0
346	2	2	0	1	2	1	1	2	2	1	0	5	2	1	2	2	1	1	0	0
347	2	1	0	1	1	2	2	2	2	2	0	5	1	1	3	2	1	1	0	0
348	1	2	1	2	1	2	2	1	3	2	1	5	2	1	4	2	1	0	0	0
349	2	1	0	2	2	1	2	2	2	1	1	4	2	0	1	2	0	0	0	0
350	1	1	1	1	1	2	1	2	2	1	0	5	2	1	2	2	1	1	0	0
354	2	1	0	1	1	1	2	2	2	1	0	5	2	0	1	2	0	1	0	0
355	1	1	1	1	2	1	1	2	2	1	1	5	2	1	4	2	1	1	0	0
357	2	2	0	1	1	2	1	2	2	2	1	5	1	1	1	2	1	0	0	0
358	2	2	0	1	2	1	1	2	3	1	0	5	1	0	3	2	0	1	0	0
361	2	1	0	1	2	1	1	2	2	1	0	1	0	1	2	2	1	1	1	1
362	2	2	0	1	1	1	1	2	1	2	1	5	2	1	1	2	1	0	0	0
364	2	2	1	1	2	2	2	2	2	2	0	5	2	1	2	2	1	1	0	0
366	1	1	1	1	1	2	1	2	2	2	1	5	2	0	2	2	0	0	0	0
367	1	1	1	1	2	1	1	2	2	2	0	3	2	0	1	2	0	1	0	0
368	2	2	0	1	1	2	2	2	1	2	1	5	2	1	2	2	1	0	0	0
369	2	2	1	1	2	2	2	2	1	2	1	5	2	1	1	2	1	0	0	0
371	2	2	0	1	2	2	1	2	2	2	1	5	2	0	1	2	0	0	0	0
372	1	1	1	1	2	1	1	1	3	2	0	5	2	1	2	2	1	1	0	0
373	2	2	1	1	1	1	1	2	2	2	1	2	2	0	2	2	0	0	0	0
374	2	1	0	1	2	2	2	2	2	1	1	5	2	0	2	3	0	1	0	0
375	2	1	1	1	2	2	2	2	2	2	1	4	1	0	2	2	0	1	1	1
376	2	1	0	1	1	1	1	2	2	1	1	5	2	0	2	3	0	0	0	0
379	2	1	0	1	1	2	2	2	2	1	0	5	0	1	2	2	1	0	0	0
380	2	1	1	1	2	2	2	2	2	2	1	5	2	0	1	2	0	1	0	0
382	2	1	0	1	1	2	2	2	2	1	1	5	2	1	2	2	1	0	0	0
384	2	1	0	1	2	1	2	2	1	1	0	5	1	0	1	2	0	0	0	0
386	1	1	1	1	2	2	2	2	3	1	1	5	2	1	4	2	1	0	0	0
387	2	2	1	2	2	1	2	2	2	2	1	5	2	1	1	2	1	0	0	0
389	1	2	1	1	1	2	2	2	1	1	1	3	0	1	1	2	1	0	0	0
393	2	2	1	1	2	1	1	1	2	1	0	4	2	0	1	1	0	1	0	0
395	2	1	0	1	1	1	2	2	2	2	1	5	2	1	2	2	1	0	0	0
396	2	2	0	1	1	1	2	2	2	2	0	5	2	0	2	2	0	1	0	0
399	2	1	1	1	2	1	2	2	3	1	1	5	2	1	3	2	1	0	0	0
400	2	1	1	1	2	2	2	2	2	2	0	5	0	0	2	2	0	1	0	0
402	2	2	0	1	2	2	2	2	2	2	0	4	2	0	1	2	0	1	0	0
404	2	2	1	1	1	2	1	2	3	2	1	1	0	1	4	2	1	1	1	1
407	2	1	0	1	1	2	2	2	2	2	1	5	2	0	1	2	0	0	0	0
408	1	1	1	2	1	2	1	2	1	1	1	4	0	1	2	2	1	0	0	0
410	2	1	0	1	1	1	2	2	3	2	1	5	2	0	2	2	0	0	0	0
415	1	1	1	1	1	2	2	2	3	2	1	2	2	1	3	2	1	1	0	0
417	2	1	0	1	2	1	1	1	2	2	1	5	2	1	3	2	1	0	0	0
418	1	1	1	1	2	1	2	2	2	1	1	5	2	1	3	2	1	0	0	0
420	2	2	1	1	2	2	1	2	2	2	1	2	2	0	1	2	0	0	0	0
422	1	2	1	1	2	2	2	2	3	1	0	3	2	1	3	2	1	1	0	0
423	2	1	1	1	2	1	2	2	2	1	1	4	2	1	2	2	1	0	0	0
424	2	1	0	1	2	1	1	2	2	1	1	5	2	1	2	2	1	0	0	0
425	2	1	0	2	2	1	1	2	2	1	1	5	2	1	2	2	1	0	0	0
426	2	1	1	1	1	2	1	2	3	1	0	3	2	1	2	1	1	0	0	0
427	2	1	1	1	1	2	1	2	2	2	0	5	2	0	3	2	0	0	0	0
430	2	2	1	2	2	2	1	2	2	2	0	5	2	1	3	2	1	1	0	0
